# Supplementary material for: Advancements in Obstructive Sleep Apnea Diagnosis and Screening Through Artificial Intelligence: A Systematic Review
Source: Healthcare (Basel). 2025 Jan 17;13(2):181. doi: 10.3390/healthcare13020181 (PMC11764519; doi:10.3390/healthcare13020181)
Supplement: Supplementary file 1 [file healthcare-13-00181-s001.zip]

Archive with 2 entries (2 files):
- Table S1_rev.xlsx
- Table S2_rev.xlsx
