# Supplementary material for: Advancements in Obstructive Sleep Apnea Diagnosis and Screening Through Artificial Intelligence: A Systematic Review
Source: Healthcare (Basel). 2025 Jan 17;13(2):181. doi: 10.3390/healthcare13020181 (PMC11764519; doi:10.3390/healthcare13020181)
Supplement: Supplementary file 1 [file healthcare-13-00181-s001.zip › Table S1_rev.xlsx]

## Sheet: Tab1
Anthropometric indexes
Author (year)	Country	Journal	Study design	N. of patients	Mean age (years)	Sex (M/F)	Mean AHI	Algorithm
Bedoya et al., (2024)	Colombia	Life	Retrospective study	601	51.8±13.7	299/302	22.45±22.0	DT; RF; NN; Extra Tree
Bozkurt et al., (2017)	Turkey	Methods of Information in Medicine	Retrospective study	338 (OSA patients: 304; healthy: 34)	OSA patients: 44.8±10.1; healthy: 49.2±11.0	255/83		Bayesian Network; LR; DT; RF; NN
Chen et al., (2021)	China	Nature and Science of Sleep	Retrospective study	482	Training set: OSA: 32.6±10.1; healthy: 25.9±8.3 Validation set: OSA: 31.6±11.5; healthy: 26.5±8.4	Training set: OSA: 116/127; healthy: 13/82 Validation set: OSA: 48/51; healthy: 9/36	Training set: OSA: 23.6; healthy: 1.1 Validation set: OSA: 22.6; healthy: 1.2	LASSO
Del Brutto et al., (2020)	Ecuador; USA	Journal of Primary Care & Community Health	Retrospective study	167	71.7±6.9	60/107		LR
Ferreira-Santos et al., (2017)	Portugal	IEEE	Retrospective study	194	58	123/71		NB; TANB
Ferreira-Santos et al., (2019)	Portugal	International Journal of Data Science and Analytics	Retrospective study	194	58	123/71		NB: TANB
Ge et al., (2024)	China	BMC Health Services Research	Retrospective study	2064	OSA patients: 54.91±12.78; healthy: 51.43±12.43	OSA patients: 706/175; healthy: 922/261		LR; RF; Adaboost; GBM; Xgboost; SVM; MLP
Haberfeld et al., (2020)	USA	IEEE	Statistical analysis	620 (OSA patients: 357; healthy: 263)		366/254		LR; SVM
Holfinger et al., (2022)	Australia; Taiwan; USA	Chest	Retrospective study	17731 (training set: 10469; validation set: 6979)	Training set: 50.6±14.4 Validation set: 51.1±14.4	Training set: 5026/5443; Validation set: 3372/3607	Training set: 26.8±28.1 Validation set: 26.7±27.8	LR; ANN; KSVM; RF
Hsu et al., (2022)	Taiwan	Journal of Sleep Research	Statistical analysis	3495	AHI<15: 42.3±14.1; AHI≥15: 47.4±13.8; AHI<30: 44.0±14.1; AHI≥30: 47.9±13.8	AHI<15: 495/461; AHI≥15: 2023/516; AHI<30: 997/698; AHI≥30: 1521/279	AHI<15: 7.3±4.4; AHI≥15: 48.3±25.1; AHI<30: 13.6±8.4; AHI≥30: 59.2±21.7	LR; SVM; NN
Huang et al., (2020)	Taiwan	Sleep	Data mining study	6875 (AHI≥5: 1458; AHI≥15: 4211; AHI≥30: 2791)	47.8±14.5	5223/1652	AHI≥5: 35.5±24.9; AHI≥15: 44.5±22.8; AHI≥30: 56±19.5	SVM
Huo et al., (2022)	USA	Sleep and Breathing	Retrospective study	5243 (SHHS 1: 4123; WSC: 1120)	SHHS1 training set: 64.7±11.3; SHHS1 test set: 60.2±8.3; WSC test set: 56.4±8.1	SHHS1 training set: 1441/1435; SHHS1 test set: 628/609; WSC test set: 606/514		LR
Karamanli et al., (2015)	Turkey	Sleep and Breathing	Retrospective study	201 (OSA patients: 140; healthy: 61)	49.1±12.7	117/84		MLP
Keshavarz et al., (2020)	Iran	Studies in Health Technology and Informatics	Retrospective study	231 (OSA patients: 152; healthy: 79)		143/88		LR; SVM; NN; kNN; NB; RF
Kuan et al., (2022)	Taiwan	Mathematical biosciences and Engineering	Retrospective study	9422 ( AHI≥15: 5290; AHI<15: 3502 )	49.2±14.0	2,918/6,504	AHI≥15: 44.7±23.8; AHI<15: 6.4±4.5	LR; ANN
Lin et al., (2019)	Taiwan	Otolaryngology- Head and Neck Surgery	Retrospective study	325	44.2	274/51	35.4	LiR
Liu et al., (2017)	Taiwan	PLOS ONE	Retrospective study	6399 (TMUH dataset: 5245; SHH: 1154)	TMUH Male: 45.3±12.8; Female 45.4±14 SHH Female: 46.6±12.9; Male: 49.5±13.8	TMUH 4003/1242 SHH 816/338	TMUH Male: 37.2±28.1; Female 13.5±19.1 SHH Female: 32.3±27.5; Male: 14.2±17	SVM
Maniaci et al., (2023)	Belgium; France; Italy; Spain	Life	Retrospective study	498 (AHI≥5 and <30: 220;AHI≥ 278)	AHI≥5 and <30: 51.6±12.0; AHI≥ 30: 50.5±12.2	AHI≥5 and <30: 427/61; AHI≥ 30: 179/31	AHI≥5 and <30: 17.8±7.5; AHI≥ 30: 49.4±20.1	LR; SVM
Manoochehri et al., (2018)	Iran	Journal of Research in Medical Sciences	Retrospective study	333	OSA patients: 14.8±38.66; healhty: 13.11±46.64	204/129		LoR; DT
Manoochehri et al., (2018)	Iran	Journal of Research in Medical Sciences	Retrospective study	250	OSA patients: 37.6±16.2; healthy: 47±12.3	155/95		LR; SVM
Park et al., (2021)	Republic of Korea	PLOS ONE	Prospective study	3432	42.6±13.5	2803/692		LR
Ramesh et al., (2021)	United Arab Emirates	Healthcare	Statistical analysis	1479	58.02±8	787/692	12.3±15.2	XGB, LGBM; CB; RF; kNN; LR; SVM
Schwartz et al., (2020)	USA	Sleep Medicine	Statistical analysis	247 (OSA patients/snoring: 67)	OSA patients/ snoring: 44.4	OSA patients/snoring: 31/36		ElasticNet algorithm
Shi et al., (2023)	China	BMC Medical Informatics and Decision Making	Retrospective study	1656 (AHI ≥30: 1018; AHI ≥5 and <30: 638)	40	1358/298		AdaBoost; LR; MLP; Bagging; GBM; XGBoost
Stretch et al., (2019)	USA	Journal of Clinical Sleep Medicine	Retrospective study	613 (diagnostic HST: 427; non-diagnostic HST: 186)	diagnostic HST: 58.1; non-diagnostic HST: 48.6	diagnostic HST: 413/14; non-diagnostic HST: 174/12		LR; ANN; RR; LASSO regression; SVM; kNN; Gradient boosted decision tree; RF
Sutherland et al., (2016)	Australia; Hong Kong	Respirology	Prospective study	200 (OSA patients: 146; healthy 54)	OSA patients: 51.7±11.1; healthy: 50.7±12.2	OSA patients: 112/34; healthy: 33/21	OSA patients: 37.9±22.1; healthy: 4.6±2.7	LR; CART (classification and regression tree analysis)
Tawaranurak et al., (2021)	Thailand	Ear, Nose & Throat Journal	Prospective study	892	49.3±13.1	604/288		LR
Teferra et al., (2014)	USA	Annals of the American Thoracic Society	Comparative study	665 (lab PSG: 532; HST: 133)	lab PSG: 48.5±0.6; HST: 50.7±1.1	lab PSG: 261/271; HST: 68/65;	lab PSG: 25.3±1.3; HST: 22.6±2.1;	OSUNet
Ting et al., (2014)	China	Jounal of Medical Systems	Prospective study	540	45.1±14.2	322/218		MSDT slgorithm (LR and 4 DTs)
Tsai et al., (2022)	Taiwan	Sensors	Retrospective study	3503 (AHI<15: 951; AHI ≥15 and <30: 969; AHI ≥30: 1583)	AHI <15: 43.2±13.9; AHI ≥15 and <30: 49.5±13.3; AHI ≥30: 49.9±13.0;	AHI <15: 348/603; AHI ≥15 and <30: 677/292; AHI ≥30: 1299/284;	AHI <15: 7.8±4.3; AHI ≥15 and <30: 21.7±4.2; AHI ≥30: 56.5±21.2;	LR; SVM; XGBoost; kNN; NB
Tsai et al., (2023)	Taiwan	Digital Health	Retrospective study	3529 (healthy: 388; AHI ≥5 and 15: 818; AHI≥15 and <30:933; AHI≥30: 1390)	47.6±13.3	2305/1224	30.0±24.8	LR; SVM; kNN; NB; RF; XGBoost
Ustun et al., (2016)	USA	Journal of Clinical Sleep Medicine	Retrospective study	1922 (OSA patients: 444; healthy: 1478)	OSA patients: 44; healthy: 53	OSA patients: 162/282; healthy: 967/511		Supersparse Linear Integer Models (SLIM)
Xu et al., (2019)	China	BMC Pulmonary Medicine	Retrospective study	4162 (training set: 2913; validation set: 1249)	Training set: OSA: 42; healthy: 37 Validation set: OSA: 43; healthy: 37	Training set: OSA: 2012/364; healthy: 316/221 Validation set: OSA: 855/156; healthy: 147/91	Training set: OSA: 40.9; healthy: 1.4 Validation set: OSA:38.9; healthy: 1.9	LASSO
Zhang et al., (2021)	China	BMJ open	Cross-sectional study	481 (AHI<15: 171: AHI≥15: 310)	AHI <15: 44.1±13.8; AHI ≥15: 49.1±12.1	AHI <15: 93/78 AHI ≥15: 272/78	AHI <15: 7.0±4.5; AHI ≥15: 42.4±20.7;	SVM
Imaging
Author (year)	Country	Journal	Study design	N. of patients	Mean age (years)	Sex (M/F)	Mean AHI	Algorithm
Hanif et al., (2021)	USA	IEEE journal of biomedical and health informatics	Statistical analysis	1366	45.9±14.8	642/724	15.5±19.3	multi-view CNN
Jeong et al., (2023)	Republic of Korea	Journal of Clinical Sleep Medicine	Statistical analysis	5591 (OSA patients: 2556; healthy: 3035)	OSA patients: 50.9±13.8; healthy: 47.4±17.1	3481/2110	2235 patients had PSG results (AHI<5: 229; AHI≥5: 2006) AHI<5: 2.1±1.5 AHI≥5: 37.6±26.5	CNN
Kim et al., (2023)	Republic of Korea	Scientific Reports	Retrospective study	998 (OSA patients: 500; healthy: 498)	OSA patients: 45.3±12.5; healthy: 27.2±8.9	OSA patients 400/100; healthy 205/293	OSA patients 34.4±22.2;	deep CNN
Monna et al., (2022)	France	Sleep Medicine	Prospective study	267	59.2±9.0	267/0	27	NB; LDA; QDA; LR; kNN; SVM-RBF; SVM-POLY.; SVM-LINEAR; RF; EXTRA TREES; ANN; AdaBoost; XGBoost
Pang et al. (2023)	USA	Journal of Sleep Research	Statistical analysis	155 (OSA patients: 59; healthy: 96)	OSA patients: 50.2±9.9; healthy: 51.8±10.0	OSA patients 36/23; healthy 45/51	OSA patients 34.1±21.2;	SVM; RF
Tsuiki et al., (2021)	Japan	Sleep and Breathing	Statistical analysis	1389 (training set: 1251; test set: 138)	OSA patients: 49.7±8.9; healthy: 41.2±13.0	1389/0	OSA patients: 54.0±20.1; healthy: 2.5±1.4;	deep CNN
ECG
Author (year)	Country	Journal	Study design	N. of patients	Mean age (years)	Sex (M/F)	Mean AHI	Algorithm
Chang et al. (2020a)	Taiwan	Sensors	Statistical analysis	MIT PhysioNet Apnea-ECG database: 32	Females: 32.4±7.0 years; Males: 46.9±9.9 years;	25/7		deep CNN
Chang et al. (2020b)	Taiwan	Sensors	Statistical analysis	115 (healthy: 9; AHI ≥5 and <15: 17; AHI≥15 and <30: 28; AHI≥30: 61	healthy: 30.0±8.2; AHI≥5 and <15: 49.0±11.3; AHI≥15 and <30: 48.5±12.9; AHI≥30: 50.3±12.3;	healthy: 6/3; AHI≥5 and <15: 13/4; AHI≥15 and <30: 21/7; AHI≥30: 50/11;	healthy: 1.8±1.6; AHI≥5 and <15: 9.4±2.4; AHI≥15 and <30: 21.7±4.1; AHI≥30: 61.1±24.0;	LSTM-RNN
Erdenebayar et al., (2017)	Republic of Korea	Journal of Korean Medical Science	Prospective study	45 (AHI≥5 and <15: 15; AHI≥15 and <30: 15; AHI≥30: 15)	AHI≥5 and <15: 55.9±13.7; AHI≥15 and <30: 56.0±11.2; AHI≥30: 54.1±11.2	AHI≥5 and <15: 11/4; AHI≥15 and <30: 11/4; AHI≥30: 12/3	AHI≥5 and <15: 9.9±3.1; AHI≥15 and <30: 20.3±4.3; AHI≥30: 50.1±12.1	SVM
Hu et al., (2023)	China	IEEE journal of biomedical and health informatics	Statistical analysis	57 (MIT PhysioNet Apnea-ECG database: 32; UCDDB: 25)	MIT PhysioNet Females: 32.4±7.0 years; Males: 46.9±9.9 years; UCDDB: 50±10	46/11	UCDDB:24.1±20.3	CNN
Prucnal et al., (2018)	Poland	IEEE journal of biomedical and health informatics	Statistical analysis	UCDDB: 25	50±10	21/4	24.1±20.3	FFNN
Sadr et al., (2016)	Australia	IEEE journal of biomedical and health informatics	Statistical analysis	MIT PhysioNet Apnea-ECG database: 32	Females: 32.4±7.0 years; Males: 46.9±9.9 years;	25/7		ELM; LDA
Shao et al., (2022)	China	IEEE journal of biomedical and health informatics	Statistical analysis	MIT PhysioNet Apnea-ECG database: 32	Females: 32.4±7.0 years; Males: 46.9±9.9 years;	25/7		Bi-LSTM; Squeeze net models
Sheta et al., (2021)	Malaysia; Palestine; Saudi Arabia; USA;	Applied Sciences	Statistical analysis	MIT PhysioNet Apnea-ECG database: 32	Females: 32.4±7.0 years; Males: 46.9±9.9 years;	25/7		LR; SVM; NB; LDA; kNN; BT
Yeh et al., (2022)	Taiwan	Sensors	Statistical analysis	MIT PhysioNet Apnea-ECG database: 32	Females: 32.4±7.0 years; Males: 46.9±9.9 years;	25/7		deep CNN
Respiratory sounds
Author (year)	Country	Journal	Study design	N. of patients	Mean age (years)	Sex (M/F)	Mean AHI	Algorithm
Bahr-Hamm et al., (2023)	Germany	Sleep Medicine	Retrospective study	86 (healthy: 15; RDI ≥5 and <15: 27; RDI≥15 and <30: 21; rdi≥30: 23)	healthy: 56.2±10.3; RDI ≥5 and <15: 54.8±11.7; RDI ≥15 and <30: 54.4±8.0; RDI≥30: 58.1±13.1	64/22		SVM
Hajipour et al., (2020)	Canada	Medical & Biological Engineering & Computing	Statistical analysis	199 (healthy: 74; AHI≥5 and <15: 35; AHI≥15: 90)		healthy: 29/45; AHI≥5 and <15: 21/14; AHI≥15: 66/24		LR; RF
Han et al., (2024)	Republic of Korea	JAMA Otolaryngology-Head&Neck surgery	Prospective study	101	48.3±14.9	50/51	12.4±16.0	deep CNN
Le et al., (2023)	Republic of Korea	Journal of Medical Internet Research	Statistical analysis	1315 (training set: 1165; test set: 150)	Training set: 52.8±13.7; Test set: 47.1±12.4	Training set: 825/340; Test set: 125/25	Training set: 24.8±23.6; Test set: 24.1±19.4	deep CNN
Luo et al., (2020)	China	Physiological Measurement	Prospective study	132	Females: 44.83±14.32; Males: 39.61±11.13	109/23	Females: 24.73±27.64; Males: 40.62±26.62	deep CNN
Romero et al., (2022)	UK	IEEE journal of biomedical and health informatics	Statistical analysis	103	45±13	67/36	25±25	DNN
Tiron et al., (2020)	Germany	Journal of Thoracic Disease	Statistical analysis	248 (training set: 128; test set: 120)	Training set: 49±15.0; test set: 52±14.0	Training set: 67/61; test set: 82/38	Training set: 13.0±18.0; test set: 20±20	DNN
Oxymetry
Author (year)	Country	Journal	Study design	N. of patients	Mean age (years)	Sex (M/F)	Mean AHI	Algorithm
Álvarez et al, (2020)	Spain	Scientific Reports	Prospective study	239 (training set: 143; test set: 96)	Training set: 55; test set: 58.5	Training set: 97/46; test set: 67/29		SVM
Hang et al., (2015)	Taiwan	BMC Pulmonary Medicine	Retrospective study	616	45.2±12.7	475/141		SVM
Levy et al., (2023)	Israel; Spain	Nature Communications	Retrospective study	12923 (from 6 databases, SHHS1: 5778; SHHS2: 621; UVH: 369; CFS: 728; MROS: 3937; MESA: 2056)	SHHS1: 63.0±17.0; SHHS2: 68.0±16.0; UVH: 57.0±18.0; CFS: 43.0±33.0; MROS: 76.0±5.5; MESA: 68.0±14.0	SHHS1: 3005/2773; SHHS2: 335/286; UVH: 280/89; CFS: 386/342; MROS: 3937/0; MESA: 946/1110	SHHS1: 9.5±15.6; SHHS2: 11.3±15.6; UVH: 33.9±43.8; CFS: 4.0±14.9; MROS: 17.0±21.0; MESA: 14.3±22.0	OxiNet (CNN; CRNN branches)
Nikkonen et al., (2019)	Finland	Scientific Reports	Prospective study	3948 (Unisalkku dataset: 1989; Embletta test set: 1959)	Unisalkku dataset: 48.1; Embletta dataset: 49.6		median Unisalkku dataset: 5.3; Unisalkku dataset: 5.9	ANN
Talkuder et al., (2024)	USA	Computers in Biology and Medicine	Statistical Study	Internal set:16958; External validation sets: SHHS1: 5084; CFS: 735	Internal set: 48.8±17.6	Internal set: 7896/9062; External validation set: SHHS1: 2765/3039; CFS: 329/406		XGBoost
Other signals
Author (year)	Country	Journal	Study design	N. of patients	Mean age (years)	Sex (M/F)	Mean AHI	Algorithm
Kang et al., (2023)	Republic of Korea	Frontiers in Neuroscience	Retrospective study	139 (younger group: 69; older group)	Younger group: 32.9±8.9; Older group: 52.5±7.2;	Younger group: 61/8; Older group: 46/24		SVM; kNN; MLP
Lim et al., (2019)	Canada	IEEE journal of biomedical and health informatics	Prospective study	16				LR; SVM; RF
Mencar et al., (2020)	Italy	Health Informatics Journal	Prospective study	313	60.42±12.42	238/75		SVM; RF
Mosquera-Lopez et al., (2019)	USA	Biosensors	Statistical analysis	14		3/11	14.3±8.7	LR; DT
Shafiee et al., (2014)	USA	IEEE journal of biomedical and health informatics	Statistical analysis	3			73.1	SMV; Finite State Machine

## Sheet: Foglio1
	min auc	max auc	mean auc	min acc	max acc	mean acc	manoccheri	schwarz	sutherland	zhang
solo OSA	0.52	0.92	0.733333	55.6	86.6	70.8533	bozkurt	del brutto	haberfeld	holfinger	hsu	huang	hou	karamanli	keshavarez	kaun	lin	liu
tutto	0.57	0.99	0.774481	56	96.9	75.2134	bedoya	chen	ferreira santos	ferreira santos	ge	maniaci	manoccheri	park	ramesh	shi	stretch
							tawaranuk	ting	tsai	tsai	ustun	xu
tutti insieme	0.52	0.99	0.75868	55.6	96.9	73.9183
