# Supplementary material for: Advancements in Obstructive Sleep Apnea Diagnosis and Screening Through Artificial Intelligence: A Systematic Review
Source: Healthcare (Basel). 2025 Jan 17;13(2):181. doi: 10.3390/healthcare13020181 (PMC11764519; doi:10.3390/healthcare13020181)
Supplement: Supplementary file 1 [file healthcare-13-00181-s001.zip › Table S2_rev.xlsx]

## Sheet: Foglio1
	min auc	max auc	mean auc	min acc	max acc	mean acc	manoccheri	schwarz	sutherland	zhang
solo OSA	0.52	0.92	0.733333	55.6	86.6	70.8533	bozkurt	del brutto	haberfeld	holfinger	hsu	huang	hou	karamanli	keshavarez	kaun	lin	liu
tutto	0.57	0.99	0.774481	56	96.9	75.2134	bedoya	chen	ferreira santos	ferreira santos	ge	maniaci	manoccheri	park	ramesh	shi	stretch
							tawaranuk	ting	tsai	tsai	ustun	xu
tutti insieme	0.52	0.99	0.75868	55.6	96.9	73.9183

## Sheet: Tab2
Anthropometric indexes
Author (year)	Features extracted	AUC	Accuracy	Sensitivity	Specificity	PPV	NPV	F1	Precision	+LR	-LR
Bedoya et al., (2024)	age; sex; BMI; ESS; smoking; hypertension; diabetes mellitus; COPD; asthma; gastrooesophageal reflux; rhinitis; deviated septum; CHF; coronary artery disease; arrythmias; Mallampati score; tonsils; OHSAS presence		DT:71.7%; RF: 89.2%; NN: 66.5%; Extra Trees: 89.6%	DT:90.6%; RF: 94.3%; NN: 87.7%; Extra Trees: 89.6%	DT:52.8%; RF: 84.0%; NN: 45.3%; Extra Trees: 89.6%	DT:65.7%; RF: 85.5%; NN: 61.6%; Extra Trees: 89.6%	DT:84.8%; RF: 93.7%; NN: 78.7%; Extra Trees: 89.6%
Bozkurt et al., (2017)	sex; age; BMI; neck circumference; smoking; ESS; physical examination of: nasal cavity, soft palate/uvula, tonsil size, lateral pharyngeal wal, tongue base, lingual tonsil and micrognathial; Mallampati score	Bayesian network: 0.91; LR: 0.84; DT: 0.81; RF:0.85; NN: 0.61	Bayesian network: 63%; LR: 59.5%; DT: 60.1%; RF: 60.9%; NN: 55.6%			Bayesian network: 91.7%; LR: 87.7%; DT: 86.8%; RF: 85.6%; NN: 86.7%		Bayesian network: 0.88; LR: 0.88; DT: 0.88; RF: 0.87; NN: 0.87
Chen et al., (2021)	sex; age; BMI; neck circumference; habitual snoring; type 2 diabetes	AHI≥5: 0.86; AHI≥15: 0.88; AHI≥30: 0.86		AHI≥5: 68.7%; AHI≥15: 79.6%; AHI≥30: 89.1%	AHI≥5: 87.4%; AHI≥15: 82.3%; AHI≥30: 69.2%	AHI≥5: 93.3%; AHI≥15: 79.6%; AHI≥30: 55.2%	AHI≥5: 52.2%; AHI≥15: 82.3%; AHI≥30: 93.7%
Del Brutto et al., (2020)	Neck grasp	0.53		83.3%	39.6%	0.75	0.53
Ferreira-Santos et al., (2017)	sex; age; BMI; ethnicity; neck circumference; abdominal circumference; craniofacial and upper airway abnormalities; daytime sleepiness; snoring; witnessed apnea; choking/gasping; refreshing sleep; restless sleep; mood alterations; concentration decrease; morning headaches; decreased libido; motor vehicle crashes; drivers; nocturia; alcohol; smoking; coffee; sedative use; family history/genetics; …	AUROC: NB39: 0.72; TAN39: 0.79; NB13: 0.75; TAN13: 0.76	NB39: 68.2%; TAN39: 72.6%; NB13: 68.8%; TAN13: 69.9%	NB39: 75.0%; TAN39: 81.7%; NB13: 75.8%; TAN13: 81.2%	NB39: 56.0%; TAN39: 54.8%; NB13: 55.3%; TAN13: 47.8%				Positive NB39: 0.78; TAN39: 0.79; NB13: 0.77; TAN13: 0.76 Negative NB39: 0.55; TAN39: 0.63; NB13: 0.56; TAN13: 0.59
Ferreira-Santos et al., (2019)	sex; age; BMI; ethnicity; neck circumference; abdominal circumference; craniofacial and upper airway abnormalities; daytime sleepiness; snoring; witnessed apnea; choking/gasping; refreshing sleep; restless sleep; mood alterations; concentration decrease; morning headaches; decreased libido; motor vehicle crashes; drivers; nocturia; alcohol; smoking; coffee; sedative use; family history/genetics; …	AUROC: NB38: 0.69; TAN38: 0.69; NB6: 0.75; TAN6: 0.64	NB38: 67%; TAN38: 68%; NB6: 70%; TAN 6: 68%	NB38: 90%; TAN38: 82%; NB6: 94%; TAN 6: 90%	NB38: 23%; TAN38: 38%; NB6: 24%; TAN 6: 24%				Positive NB38: 0.69; TAN38: 0.72; NB6: 0.7; TAN6: 0.7 Negative NB39: 0.54; TAN39: 0.53; NB13: 0.68; TAN13: 0.57
Ge et al., (2024)	age; sex; BMI; body weigth; height; RBC; PLT; MPV; PDW; HB; HCT; total cholesterol; triglycerices; LDL-C; HDL-C; HbA1C; systolic blood pressure, diastolic blood pressure; GPT; total bilirubin; GGT; creatinine; uric acid; common carotid artery plaque	RF: 0.80; LR: 0.74; AdaBoost: 0.85; GradientBoosting: 0.83; Xgboost: 0.84; SVM: 0.86; MLP: 0.94	RF: 80.8%; LR: 75%; AdaBoost: 85.3%; GradientBoosting: 83.9%; Xgboost: 84.7%; SVM: 87.1%; MLP: 85.8%	RF: 0.7; LR: 0.66; AdaBoost: 0.79; GBM: 0.76; Xgboost: 0.77; SVM: 0.81; MLP: 0.75				RF: 0.76; LR: 0.69; AdaBoost: 0.83; GBM: 0.81; Xgboost: 0.82; SVM: 0.85; MLP: 0.82	RF: 0.83; LR: 0.73; AdaBoost: 0.86; GBM: 0.85; Xgboost: 0.86; SVM: 0.89; MLP: 0.89
Haberfeld et al., (2020)	sex; age; BMI; waist circumference; neck circumference; hip size; modified Friedman score; snoring status; ESS; daytime sleepiness	Males: SVM: 0.61; LR: 0.61; Females: SVM: 0.62; LR: 0.61	Males: SVM: 67.9%; LR: 67.4%; Females: SVM: 61.1%; LR: 60.9%	OSA positive females SVM: 0.56; LR: 0.60; OSA positive males SVM: 0.86; LR: 0.86; OSA negative females SVM: 0.68; LR: 0.66; OSA negative males SVM: 0.35; LR: 0.36				OSA positive females SVM: 0.60; LR: 0.56; OSA positive males SVM: 0.77; LR: 0.77; OSA negative females SVM: 0.61; LR: 0.63; OSA negative males SVM: 0.77; LR: 0.77	OSA positive females SVM: 0.68; LR: 0.60; OSA positive males SVM: 0.70; LR: 0.70; OSA negative females SVM: 0.60; LR: 0.63; OSA negative males SVM: 0.60; LR: 0.60
Holfinger et al., (2022)	age; sex; BMI; race; mean AHI; AHI ≥15	LR: 0.61; ANN: 0.68; KVSM: 0.66; RF: 0.68		LR: 65%; ANN: 74%; KVSM: 73%; RF: 73%	LR: 51%; ANN: 51%; KVSM: 52%; RF: 53%	LR: 60%; ANN: 63%; KVSM: 63%; RF: 64%	LR: 56%; ANN: 64%; KVSM: 63%; RF: 63%			LR: 1.32; ANN: 1.51; KVSM: 1.52; RF: 1.55	LR: 0.69; ANN: 0.50; KVSM: 0.52; RF: 0.52
Hsu et al., (2022)	age; sex; BMI; neck circumference; waist circumference; question 8 of the Snore Outcome Survey ("please describe when you snore")	LR: 0.83; SVM: 0.84; NN: 0.83
Huang et al., (2020)	AHI≥5 age; waist circumference; AHI≥15 age; waist circumference; neck circumference; snoring; witnessed apnea; Sleep onset latency<30 min AHI≥30 age; waist circumference; neck circumference; snoring; witnessed apnea; Sleep onset latency<30 min	AUROC AHI≥5: 0.82; AHI≥15: 0.80: AHI≥30: 0.78	AHI≥5: 74.24% AHI≥15: 72.68% AHI≥30: 70.28%	AHI≥5: 74.14% AHI≥15: 75.18% AHI≥30: 70.26%	AHI≥5: 74.71% AHI≥15: 68.73% AHI≥30: 70.30%	AHI≥5: 93.23% AHI≥15: 79.32% AHI≥30: 61.93%	AHI≥5: 38.15% AHI≥15: 64.03% AHI≥30: 77.86%	AHI≥5: 0.83 AHI≥15: 0.77 AHI≥30: 0.66		AHI≥5: 2.96 AHI≥15: 2.45 AHI≥30: 2.39	AHI≥5: 0.35 AHI≥15: 0.36 AHI≥30: 0.42
Huo et al., (2022)	age; sex; BMI; neck circumference; snoring loudness; hypertension; tiredness; witnessed apnea; snoring frequency; systolic/diastolic blood pressure; chance of dozing off or falling asleep while driving	AUROC SHHS1 test set BASH-GN: 0.78; STOP-BANG: 0.69; BERLIN: 0.60; Four-Variable: 0.56; ESS: 0.54 WSC test set BASH-GN: 0.76; STOP-BANG: 0.62; BERLIN: 0.60; Four-Variable: 0.56; ESS: 0.52 PRAUC SHHS1 test set BASH-GN: 0.72; STOP-BANG: 0.59; BERLIN: 0.51; Four-Variable: 0.49; ESS: 0.47 WSC test set BASH-GN: 0.74; STOP-BANG: 0.64; BERLIN: 0.58; Four-Variable: 0.58; ESS: 0.52
Karamanli et al., (2015)	sex; age; BMI; snoring status		0.866
Keshavarz et al., (2020)	BMI; AHI≥15; severe snore; witnessed apnea; back pain; nocturia; awakening due to the sound of snoring; restless sleep	LR: 0.76 kNN: 0.66 NB: 0.77 SVM: 0.72 RF: 0.76 NN: 0.75	LR: 73.6% kNN: 67.5% NB: 72.3% SVM: 72.8% RF: 74.4% NN: 74.9%	LR: 86.2% kNN: 79.0% NB: 79.0% SVM: 94.5% RF: 87.5% NN: 86.2%	LR: 49.4% kNN: 45.6% NB: 59.5% SVM: 32.9% RF: 40.5% NN: 53.2%
Kuan et al., (2022)	Age; sex; BMI	LR: 0.806 ANN: 0.807	LR: 76.3% ANN: 76.4%	LR: 87.5% ANN: 87.7%	LR: 57.0% ANN: 56.9%	LR: 77.7% ANN: 77.7%	LR: 72.7% ANN: 73.0%
Lin et al., (2019)	sex; BMI; updated Friedman tongue position; tonsil size grading	AUROC AHI≥5: 0.80; AHI≥15: 0.82
Liu et al., (2017)	BMI; neck circumference; waist circumference	Female AHI≥15: 0.87; AHI≥30: 0.92 Male AHI≥15: 0.85; AHI≥30: 0.81	Female AHI≥15: 78.0%; AHI≥30: 78.7% Male AHI≥15: 72.5%; AHI≥30: 73.5%	Female AHI≥15: 82.2%; AHI≥30: 91.3% Male AHI≥15: 66.5%; AHI≥30: 66.4% AHI≥30:	Female AHI≥15: 82.2%; AHI≥30: 91.3% Male AHI≥15: 66.5%; AHI≥30: 66.4% AHI≥30: 81.7%					Female AHI≥15: 3.55; AHI≥30: 3.96 Male AHI≥15: 7.8; AHI≥30: 3.78 AHI≥30:	Female AHI≥15: 0.23; AHI≥30: 0.11 Male AHI≥15: 0.37; AHI≥30: 0.41 AHI≥30:
Maniaci et al., (2023)	Full model: Age, sex, BMI, familiarity with OSAS, hypertension, cardiovas- cular disorders, diabetes, dyslipidemia, COPD, anxiety/depression, septoturbinoplasty, tonsillectomy, snoring, choking, morning headache, decreased libido, ESS, septal deviation, internal valve collapse, external valve collapse, lower turbinate hypertrophy, adenoid hypertrophy, Friedman tonsils score, Mallampati score, Fri…	AUROC LR full model: 0.73; LR reduced model: 0.69; SVM: 0.92	LR full model: 60%; LR reduced model: 56%; SVM: 86%	LR full model: 74%; LR reduced model: 79%; SVM: 93%	LR full model: 63%; LR reduced model: 56%; SVM: 80%			AHI≥5 and <30: LR full model: 0.67; LR reduced model: 0.64; SVM: 0.86 AHI≥30: LR full model: 0.69; LR reduced model: 0.70; SVM: 0.87	AHI≥5 and <30: LR full model: 0.71; LR reduced model: 0.73; SVM: 0.93 AHI≥30: LR full model: 0.65; LR reduced model: 0.63; SVM: 0.81
Manoochehri et al., (2018)	sex; waist circumference; neck circumference; snoring status; sleep apnea; ESS		LR: 74%; DT: 0.76%	LR: 69%; DT: 67%	LR: 78%; DT: 81%		LR: 76%; DT: 81%
Manoccheri et al., (2018)	age; neck circumference, heart disease, snoring status, ESS		LR: 73%; SVM: 80%	LR: 78%; SVM: 71%	LR: 70%; SVM: 85%	LR: 60%; SVM: 74%	LR: 85%; SVM: 83%
Park et al., (2021)	age; sex; hypertension; diabetes mellitus; Berlin sleep questionnaire; ESS; tonsil and tongue position; medical examination	With physical examination: 0.84; without physical examination: 0.84		With physical examination: 78%; without physical examination: 75%	With physical examination: 76%%; without physical examination: 77%
Ramesh et al., (2021)	BMI; neck circumference; waist circumference; waist-to-height ratio; lipid accumulation product; excessive daytime sleepiness; daily snoring frequency; snoring volume	8 features XGB: 0.66; LGBM: 0.66; CB: 0.64; RF: 0.67; kNN: 0.66; LR: 0.66; SVM: 0.65 19 features: XGB: 0.65; LGBM: 0.68; CB: 0.68; RF: 0.65; kNN: 0.62; LR: 0.66; SVM: 0.63	8 features XGB: 68.1%; LGBM: 67.4%; CB: 67.4%; RF: 68.1%; kNN: 67.1%; LR: 67.7%; SVM: 68.1% 19 features: XGB: 69.4%; LGBM: 68.4%; CB: 69%; RF: 65.8%; kNN: 63.3%; LR: 67.4%; SVM: 65.2%	8 features XGB: 79.2%; LGBM: 74.2%; CB: 83.1%; RF: 77.5%; kNN: 77%; LR: 80.9%; SVM: 88.8% 19 features: XGB: 78.7%; LGBM: 73.6%; CB: 77.5%; RF: 73%; kNN: 69.1%; LR: 74.2%; SVM: 77.5%	8 features XGB: 53.3%; LGBM: 58.5%; CB: 46.7%; RF: 55.6%; kNN: 54%; LR: 50.4%; SVM: 40.7% 19 features: XGB: 57.8%; LGBM: 61.5%; CB: 57.8%; RF: 56.3%; kNN: 55.6%; LR: 58.5%; SVM: 49.6%	8 features XGB: 53.3%; LGBM: 58.5%; CB: 46.7%; RF: 55.6%; kNN: 54%; LR: 50.4%; SVM: 40.7% 19 features: XGB: 57.8%; LGBM: 61.5%; CB: 57.8%; RF: 56.3%; kNN: 55.6%; LR: 58.5%; SVM: 49.6%	8 features XGB: 66.6%; LGBM: 63.2%; CB: 67.7%; RF: 65.2%; kNN: 64%; LR: 66.7%; SVM: 73.3% 19 features: XGB: 67.2%; LGBM: 63.8%; CB: 66.6%; RF: 61.3%; kNN: 57.7%; LR: 63.2%; SVM: 62%	8 features XGB: 0.74; LGBM: 0.72; CB: 0.74; RF: 0.73; kNN: 0.73; LR: 0.74; SVM: 0.76 19 features: XGB: 0.75; LGBM: 0.73; CB: 0.74; RF: 0.71; kNN: 0.68; LR: 0.72; SVM: 0.72
Schwartz et al., (2020)	289 features were selected by the ElasticNet algorithm, of which snoring was the major factor 23 features correlated with ease of waking up on weekday morningsm with early awakenings and likelihood of falling asleep in a passive/comfortable state ESS and FOSQ	AUROC DSQ for OSA: 0.85	DSQ for OSA: 73.2%	DSQ for OSA: 83.4%	DSQ for OSA: 66.5%
Shi et al., (2023)	age; sex; BMI; waist circumference; neck circumference; smoking; drinking; lack of excercise; hypertension; snoring; breathing cessations during sleep; hypomnesia; ESS; BQ; SBQ	AdaBoost: 0.825 LR: 0.77 Bagging: 0.81 MLP: 0.825 GBM: 0.86 XGBoost: 0.84	AdaBoost: 72% LR: 71% Bagging: 75% MLP: 72% GBM: 77% XGBoost: 75%	AdaBoost: 75% LR:79% Bagging: 72% MLP: 75% GBM: 80% XGBoost: 78%	AdaBoost: 75% LR: 70% Bagging: 73% MLP: 75% GBM: 73% XGBoost: 71%
Stretch et al., (2019)	BERLIN questionnaire; STOP-BANG questionnaire; Insomnia Severity Index; ESS; Brief Restless Legs Questionnaire; Patient Health Questionnaire-9; abnormal movements during sleep; disturbing dreams or nightmares; abdominal size; collar size; hip size. sex; age; BMI; ethnicity; height; weight; atrial fibrillation; CAD/CHF; COPD; diabetes mellitus; hypertension; CVA; PTSD;	pPRAUC LR: 0.57; ANN: 0.67; RR: 0.67; LASSO: 0.67; SVM: 0.73; kNN: 0.77; Gradient boosted decision tree: 0.80; RF: 0.86;		LR: 51%; ANN: 49%; RR: 51%; LASSO: 51%; SVM: 51%; kNN: 51%; Gradient boosted decision tree: 51%; RF: 51%;	LR: 93%; ANN: 86%; RR: 88%; LASSO: 86%; SVM: 87%; kNN: 85%; Gradient boosted decision tree: 92%; RF: 93%;	LR: 56%; ANN: 60%; RR: 66%; LASSO: 61%; SVM: 63%; kNN: 59%; Gradient boosted decision tree: 73%; RF: 76%;	LR: 80%; ANN: 79%; RR: 81%; LASSO: 80%; SVM: 80%; kNN: 80%; Gradient boosted decision tree: 81%; RF: 81%;	LR: 0.54; ANN: 0.54; RR: 0.58; LASSO: 0.56; SVM: 0.57; kNN: 0.55; Gradient boosted decision tree: 0.60; RF: 0.61;
Sutherland et al., (2016)	Cricomental space area; mandibular width; mandibular plane angle; neck soft tissue area	LR AUROC: 0.77; CART AUROC: 0.81	LR: 76.4%; CART: 75%							1.25	0.28
Tawaranurak et al., (2021)	sex; BMI; neck circumference; waist circumference; hypertension; choking or apnea		73.3%	92.8%	25.7%	75.2%	59.6%
Teferra et al., (2014)	age; BMI; neck circumference; hypertension; diabetes; six-item Likert response from four questions: "I am told I snore in my sleep", "I am told I stop breathing in my sleep", "I have or have been told that I have restless legs", "My desire or interest in sex is less than it used to be"			OSUNet: 70% MNC: 93% STOP-BANG: 97%	OSUNet: 79% MNC: 44% STOP-BANG: 30%	OSUNet: 82% MNC: 69% STOP-BANG: 65%	OSUNet: 68% MNC: 83% STOP-BANG: 87%			OSUNet: 3.35 MNC: 1.67 STOP-BANG: 1.38	OSUNet: 0.38 MNC: 0.16 STOP-BANG: 0.12
Ting et al., (2014)	sex, age, Average SBP	0.99	96.9%	98.2%	93.2%	97.5%	95.1%
Tsai et al., (2022)	age; sex; BMI; waist circumference; neck circumference; fat mass; muscle mass; visceral fat level; bone mass; fat-free mass; fat %; muscle %; basal metabolic rate; physique rating; trunk to whole-body fat ratio; TBW; ECW; ICW; body water %; ECW to ICW ratio	AHI ≥15 LR: 0.91 kNN: 0.83 NB: 0.87 SVM: 0.90 RF: 0.90 XGBoost: 0.89 AHI ≥30 LR: 0.81 kNN: 0.76 NB: 0.81 SVM: 0.83 RF: 0.86 XGBoost: 0.82	AHI ≥15 LR: 81.6% kNN: 82.6% NB: 78.2% SVM:83.55 RF: 85.2% XGBoost: 83.9% AHI ≥30 LR: 72.6% kNN: 83% NB: 87% SVM: 90% RF: 90% XGBoost: 89%	AHI ≥15 LR: 0.82 kNN: 0.90 NB: 0.78 SVM: 0.97 RF: 0.94 XGBoost: 0.92 AHI ≥30 LR: 0.74 kNN: 0.68 NB: 0.72 SVM: 0.71 RF: 0.77 XGBoost: 0.72				AHI ≥15 LR: 0.87 kNN: 0.88 NB: 0.84 SVM: 0.90 RF: 0.90 XGBoost: 0.89 AHI ≥30 LR: 0.71 kNN: 0.68 NB: 0.70 SVM: 0.71 RF: 0.73 XGBoost: 0.72	AHI ≥15 LR: 0.91 kNN: 0.86 NB: 0.90 SVM: 0.83 RF: 0.87 XGBoost: 0.87 AHI ≥30 LR: 0.68 kNN: 0.67 NB: 0.69 SVM: 0.71 RF: 0.77 XGBoost: 0.70
Tsai et al., (2023)	age; sex; BMI; neck circumference; waist circumference; snoring events; snoring index; fat mass; fat-free mass; muscle mass; bone mass; fat %; muscle %; visceral fat level; BMR; physique rating, limbs/trunk body fat ratio, TBW; ECW; ICW; body water %; ECW/ICW ratio	AUROC AHI ≥15 LR: 0.81 kNN: 0.75 NB: 0.78 SVM: 0.81 RF: 0.83 XGBoost: 0.82 AHI ≥30 LR: 0.81 kNN: 0.73 NB: 0.77 SVM: 0.79 RF: 0.83 XGBoost: 0.82	AHI ≥15 LR: 76.5% kNN: 72.8% NB: 70.1% SVM: 77.1% RF: 80.2% XGBoost: 78.3% AHI ≥30 LR: 73.8% kNN: 70.0% NB: 70.5% SVM: 74.0% RF: 77.0% XGBoost: 74.9%	AHI ≥15 LR: 0.80 kNN: 0.82 NB: 0.71 SVM: 0.79 RF: 0.90 XGBoost: 0.88 AHI ≥30 LR:0.60 kNN: 0.43 NB: 0.67 SVM: 0.58 RF: 0.67 XGBoost: 0.63				AHI ≥15 LR: 0.83 kNN: 0.80 NB: 0.76 SVM: 0.83 RF: 0.85 XGBoost: 0.84 AHI ≥30 LR:0.64 kNN: 0.53 NB: 0.64 SVM: 0.63 RF: 0.68 XGBoost: 0.66	AHI ≥15 LR: 0.80 kNN: 0.78 NB: 0.81 SVM: 0.79 RF: 0.80 XGBoost: 0.81 AHI ≥30 LR:0.69 kNN: 0.68 NB: 0.61 SVM: 0.70 RF: 0.69 XGBoost: 0.70
Ustun et al., (2016)	age; sex; BMI; diabetes; hypertension; smoking	extractable features: 0.79		extractable features: 64.2%	extractable features:77%					extractable features: 2.8	extractable features: 0.46
Xu et al., (2019)	age; sex; BMI; neck circumference; waist circumference; glucose; insulin; apolipoprotein B	0.84
Zhang et al., (2021)	age; sex; BMI; maximum incisal distance; height to thyrosternum distance ratio; neck circumference; waist circumference (SABIHC2); STOP-BANG questionnaire	SABHIC2: 0.83; STOP-BANG: 0.63		SABHIC2: 92% STOP-BANG: 49%	SABHIC2: 75% STOP-BANG: 63%					SABHIC2: 3.65; STOP-BANG: 2.14;	SABHIC2: 0.112; STOP-BANG: 0.665;
Imaging
Author (year)	Features extracted	AUC	Accuracy	Sensitivity	Specificity	PPV	NPV	F1	Precision	+LR	-LR	Other performance indexes
Hanif et al., (2021)	2D images and depth maps captured from angles across the scan.	AUROC: 0.69	0.67									Pearson Correlation coefficient: 0.40; Mean absolute error: 11.38
Jeong et al., (2023)	age; sex; BMI; neck circumference; ESS; waist-hip ratio; lateral cephalogram anatomical features	AUROC: Internal dataset: 0.82; External dataset: 0.73
Kim et al., (2023)	lateral cephalogram anatomical features	AUROC AHI ≥5 and <15: 0.96; AHI ≥15 and <30: 0.93; AHI ≥30: 0.99	AHI ≥5 and <15: 90%; AHI ≥15 and <30: 89%; AHI ≥30: 93%	AHI ≥5 and <15: 94%; AHI ≥15 and <30: 84%; AHI ≥30: 100%	AHI ≥5 and <15: 90%; AHI ≥15 and <30: 90%; AHI ≥30: 90%
Monna et al., (2022)	3D craniofacial scans; age; sex; BMI; neck circumference; waist circumference; hip circumference; Mallampati class; hypertension; witnessed apnea; sleepiness while driving	AUROC AHI ≥15: 0.69		AHI≥15: 74%	AHI≥15: 54%
Pang et al., (2023)	DTI-extracted mean diffusivitiy maps	RF: 0.85 SVM: 0.84	RF: 73% SVM: 77%	RF: 0.73; SVM: 0.77				RF: 0.69; SVM: 0.76	RF: 0.78; SVM: 0.77
Tsuiki et al., (2021)	lateral cephalogram anatomical features (set 1: full images without modification; set 2: images of the areas involved in OSA pathophysiology (facial profile, upper airways and craniofacial soft/hard tissues); set 3: images in which the occipital region was used for comparison with the outcomes with sets 1 and 2	AUROC Full image: 0.89; Main region: 0.92; Head only: 0.70; Manual cephalometric analysis: 0.75		Full image: 90%; Main region: 84%; Head only: 71%; Manual cephalometric analysis: 54%	Full image: 77%; Main region: 81%; Head only: 63%; Manual cephalometric analysis: 80%	Full image: 87%; Main region: 88%; Head only: 85%; Manual cephalometric analysis: 84%	Full image: 82%; Main region: 75%; Head only: 42%; Manual cephalometric analysis: 47%			Full image: 3.88; Main region: 4.35; Head only: 1.91; Manual cephalometric analysis: 2.66	Full image: 0.14; Main region: 0.20; Head only: 0.46; Manual cephalometric analysis: 0.57
ECG
Author (year)	Features extracted	AUC	Accuracy	Sensitivity	Specificity	PPV	F1	Precision	Other performance indexes
Chang et al. (2020b)	OSA event feature: thoracic-abdominal signal paradox; hypopnea event feature: SpO2; Amplitude ratios extracted from thoracic and abdominal signals amplitudes; Frequency ratios indicating the frequency distributions of repiration and the cardiogenic artifact caused by heart beats		AHI severity group classification: 89.3%; OSA, hypopnea, CSA detection: 92.3%	AHI<5: 62%; AHI≥5 and <15: 62%; AHI≥15 and <30: 64% AHI≥30: 73%			AHI<5: 0.23±0.2; AHI≥5 and <15: 0.54±0.1; AHI≥15 and <30: 0.68±0.2; AHI≥30: 0.71±0.2	AHI<5: 0.16±0.2; AHI≥5 and <15: 0.48±0.1; AHI≥15 and <30: 0.77±0.2; AHI≥30: 0.86±0.1
Chang et al. (2020a)	Features automatically extracted from 1 min ECG signal		Per-minute apnea detection: 87.9%; Per-recording apnea classification: 97.1%;	Per-minute apnea detection: 81.1%; Per-recording apnea classification: 95.7%;	Per-minute apnea detection: 92%; Per-recording apnea classification: 100%;
Erdenebayar et al., (2017)	Time domain: pulse-to-pulse interval (PP), its standard deviation (SDPP), and the root mean square of successive differences (rMSSD) were obtained Frequency domain: the low-frequency power (LF) range (0.04-0.15 Hz), high-frequency (HF) power range (0.15-0.40 Hz), and the LF/HF ratio were extracted.		OSA detection AHI≥5 and <15: 71.5%; AHI≥15 and <30: 80.0%; AHI≥30: 71.9% snoring detection AHI≥5 and <15: 95.6%; AHI≥15 and <30: 96.0%; AHI≥30: 95.4%	OSA detection AHI≥5 and <15: 72.5%; AHI≥15 and <30: 85.8%; AHI≥30: 70.3% snoring detection AHI≥5 and <15: 81.8%; AHI≥15 and <30: 94.2%; AHI≥30: 89.5% heartbeat detection AHI≥5 and <15: 93.1%; AHI≥15 and <30: 94.4%; AHI≥30: 95.1%	OSA detection AHI≥5 and <15: 74.2%; AHI≥15 and <30: 80.5%; AHI≥30: 77.1% snoring detection AHI≥5 and <15: 96.5%; AHI≥15 and <30: 95.9%; AHI≥30: 95.9%	snoring detection AHI≥5 and <15: 86.8%; AHI≥15 and <30: 85.7%; AHI≥30: 90.2%
Hu et al., (2023)	RR intervals and R-peak fluctuations caused by respiratory waves	0.88	84.3%						Mean absolute error: 3.51
Prucnal et al., (2018)	Mean, standard deviation, skewness, kurtosis and median of the 3 instantaneous attributes obtained from Hilbert transformation, each derived for 5 discrete wavelet transform components		Training set: 73.9%; Test set: 77.3%
Sadr et al., (2016)	average and standard deviation of the EDR signals; power spectral density of the EDR epoch signal		ELM fan-out 1 segmented PCA: 72.9%; fan-out 2 segmented PCA: 74.5%; fan-out 5 segmented PCA: 74.8%; fan-out 10 segmented PCA: 75.9%; fan-out 20 segmented PCA: 75.3%; fan-out 50 segmented PCA: 74.3% fan-out 1 approximated PCA: 74.0%; fan-out 2 approximated PCA: 75.7%; fan-out 5 approximated PCA: 75.3%; fan-out 10 approximated PCA: 76.4%; fan-out 20 approximated PCA: 76.2%; fan-out 50 approximated …	ELM fan-out 1 segmented PCA: 75.9%; fan-out 2 segmented PCA: 78.0%; fan-out 5 segmented PCA: 75.7%; fan-out 10 segmented PCA: 74.3%; fan-out 20 segmented PCA: 71.7%; fan-out 50 segmented PCA: 70.0% fan-out 1 approximated PCA: 84.3%; fan-out 2 approximated PCA: 83.6%; fan-out 5 approximated PCA: 82.7%; fan-out 10 approximated PCA: 80.2%; fan-out 20 approximated PCA: 77.4%; fan-out 50 approximated …	ELM fan-out 1 segmented PCA: 71.0%; fan-out 2 segmented PCA: 72.4%; fan-out 5 segmented PCA: 74.3%; fan-out 10 segmented PCA: 76.9%; fan-out 20 segmented PCA: 77.5%; fan-out 50 segmented PCA: 76.9% fan-out 1 approximated PCA:67.6%; fan-out 2 approximated PCA: 70.8%; fan-out 5 approximated PCA: 70.8%; fan-out 10 approximated PCA: 74.0%; fan-out 20 approximated PCA: 75.4%; fan-out 50 approximated P…
Shao et al., (2022)	Heart rate variability (HRV); 1D linear (time-frequency domains) and nonlinear features (sample entropy; detrended fluctuation analysis); 2D time-frequency spectral image		Bi-LSTM: 94.3%; SqueezeNet: 94.3%; Bi-LSTM+SqueezeNet: 100%;	Bi-LSTM: 95.7%; SqueezeNet: 95.7%; Bi-LSTM+SqueezeNet: 100%;	Bi-LSTM: 91.7%; SqueezeNet: 91.7%; Bi-LSTM+SqueezeNet: 100%;
Sheta et al., (2021)	Average heart rate; mean R-R interval distance; Root Mean Square Distance of Successive R-R intervals; Number of R peaks in ECG differing more than 50 millisec; percentage NN50; SD of R-R series; SD of heart rate; average HRV	DT: 0.63; LDA: 0.61; LR: 0.61; NB: 0.55; kNN: 0.67; BT: 0.66; SVM: 0.54; Optimized classifiers DT*: 0.65; DA*: 0.61; NB*: 0.65; KNN*: 0.68; ensamble DT*: 0.68; SVM*: 0.63	DT: 75%; LDA: 72.4%; LR: 72.4%; NB: 70%; kNN: 75.6%; BT: 76%; SVM: 70.2%; Optimized classifiers DT*: 75.9%; DA*: 72.5%; NB*: 71%; KNN*: 76.5%; ensamble DT*: 77.3%; SVM*: 74.8%				DT: 83.9%; LDA: 82.1%; LR: 82%; NB: 81.4%; kNN: 83.6%; BT: 84.2%; SVM: 82%; Optimized classifiers DT*: 84.3%; DA*: 82.2%; NB*: 79.2%; KNN*: 84.1%; ensamble DT*: 84.8%; SVM*: 83.6%	DT: 0.75 LDA: 0.74; LR: 0.74; NB: 0.70; kNN: 0.77; BT: 0.76; SVM: 0.70; Optimized classifiers DT*: 0.76; DA*: 0.74; NB*: 0.78; KNN*: 0.78; ensamble DT*: 0.78; SVM*: 0.75	True positive rate: DT: 95.5%; LDA: 92.8%; LR: 92.1%; NB: 96.4%; kNN: 90.7%; BT: 93.6%; SVM: 99%; Optimized classifiers DT*: 94.8%; DA*: 93%; NB*: 81%; KNN*: 90.8%; ensamble DT*: 93%; SVM*: 95.7% True negative rate: DT: 30.9%; LDA: 28.7%; LR: 30.1%; NB: 13%; kNN: 43.1%; BT: 37.9%; SVM: 8.2%; Optimized classifiers DT*: 35.3%; DA*: 28.3%; NB*: 49.5%; KNN*: 45.7%; ensamble DT*: 43.4%; SVM*: 29.8% G-…
Yeh et al., (2022)	Features automatically extracted from 1 min ECG signal		31.25-37.5 Hz subject-independent sub-band: 100%; per-minute accuracy: 85.8%	31.25-37.5 Hz sub-band: 80.1%	31.25-37.5 Hz sub-band: 89.4%
Respiratory sounds
Author (year)	Features extracted	AUC	Accuracy	Sensitivity	Specificity	PPV	NPV	F1	Precision	Other performance indexes
Bahr-Hamm et al., (2023)	Ground truth: curves of ECG; thoraco-abdominal effort and sounds were extracted from each patient from four manually-scored 30-s-epochs of each sleep stage (N1; N2; N3; REM; awake). PSG recordings were scored manually. Heart-rate was processed with the Fast Fourier Transform (FFT) algorithm, and very low frequency was chosen for this study (0,003-0,04 Hz). Data from PSG included time in bed, ttal…	Snoring-SampEn: RDI<5 vs RDI≥5 and <15: 0.61; RDI <5 vs RDI≥15 and <30: 0.68; RDI<5 vs RDI≥30: 0.84; RDI≥5 and <15 vs RDI≥15 and 30: 0.63; RDI ≥15 and <30: 0.65; RDI ≥5 and <15 vs RDI ≥30: 0.82	Snoring-SampEn: RDI<5 vs RDI≥5 and <15: 61%; RDI <5 vs RDI≥15 and <30: 68%; RDI<5 vs RDI≥30: 84%; RDI≥5 and <15 vs RDI≥15 and 30: 62.7%; RDI ≥15 and <30: 65.43%; RDI ≥5 and <15 vs RDI ≥30: 82.2%
Hajipour et al., (2020)	Inspiratory and expiratory phases were manually separated, considering the marked voice of experimenter at the start of inspiration; The power spectrum density (PSD) for each respiration	RF Training: 0.84; Blind testing: 0.86; LR (LASSO-regularized) Training: 0.90; Blind testing: 0.86;	RF OOB: 79.7%; Test set: 82.1%; LR OOB: 82.3%; Test set: 79.3%	RF OOB: 83.6%; Test set: 84.2%; LR OOB: 85.0%; Test set: 82.2%	RF OOB: 75.2%; Test set: 79.5%; LR OOB: 78.4%; Test set: 75.8%
Han et al., (2024)	Snoring sounds		iOS: AHI 5: 88.6%; AHI 15: 93.4%; AHI 30: 94.3%; Android: AHI 5: 88.1%; AHI 15: 93.1%; AHI 30: 94.1%;	iOS: AHI 5: 92.6%; AHI 15: 90.9%; AHI 30: 93.3%; Android: AHI 5: 92.0%; AHI 15: 90.0%; AHI 30: 92.9%;	iOS: AHI 5: 84.3%; AHI 15: 94.4%; AHI 30: 94.4%; Android: AHI 5: 84.0%; AHI 15: 94.4%; AHI 30: 94.3%;
Le et al., (2023)	PSG audio data sets, smartphone audio data sets synced with PSG and a home noise data set featuring 22500 noises (consistency training)		No-event: 92%; Apnea: 84%; Hypopnea: 51%	AHI≥15: 85%	AHI≥15: 84%			0.75		Misclassified patients "hypopnea": 15% predicted as "apnea" and 34% "no-event"
Luo et al., (2020)	audio signal sets (Audioset and ESC-50) and data sets from potential patients (PSG and sleeping sound recordings). Sleeping sound signals are collected by a microphone (Model NT3, RODE, Sydney, Australia)		AHI≥15: DFT: 80%; WRD: 72% SSA: 72%; OAHI: 70%; AB: 73% AHI≥30: DFT: 80%; WRD: 68%; SSA: 70%; OAHI: 74%; AB: 67% AHI≥15 for male patients: DFT: 81%; WRD: 75%; SSA: 71%; OAHI: 68%; AB: 73% AHI≥30 for male patients: DFT: 77%; WRD: 64%; SSA: 72%; OAHI: 68%; AB: 67%	AHI≥15: DFT: 0.75; WRD: 0.63; SSA: 0.64; OAHI: 0.69; AB: 0.94 AHI≥30: DFT: 0.80; WRD: 0.67; SSA: 0.70; OAHI: 0.74; AB: 0.72 AHI≥15 for male patients: DFT: 0.70; WRD: 0.60; SSA: 0.63; OAHI:0.65; AB: 0.94 AHI≥30 for male patients: DFT: 0.75; WRD: 0.62; SSA: 0.71; OAHI: 0.68; AB: 0.79					AHI≥15: DFT: 0.76; WRD: 0.62; SSA: 0.67; OAHI: 0.67; AB: 0.75 AHI≥30: DFT: 0.82; WRD: 0.68; SSA: 0.72; OAHI: 0.76; AB: 0.68 AHI≥15 for male patients: DFT: 0.71; WRD: 0.60; SSA: 0.59; OAHI:0.64; AB: 0.76 AHI≥30 for male patients: DFT: 0.80; WRD: 0.63; SSA: 0.71; OAHI: 0.69; AB: 0.70
Romero et al., (2022)	Patients underwent HSAT and synchronous breathing sound recording using the Sleep Study App on their smartphones	AHI≥5 and<15:0.73-0.75; AHI≥15 and <30: 0.81-0.84; AHI≥30: 0.91-0.92		AHI≥5 and<15: 86-87%; AHI≥15 and <30: 77-79%; AHI≥30: 73-78%	AHI≥5 and<15: 59-71%; AHI≥15 and <30: 80%; AHI≥30: 93-95%
Tiron et al., (2020)	Active sonar detection of respiratory effort and movement (25-100 sec timescale); passive recording of breathing sounds (250-8,000 Hz)	training set AUROC: 0.95 PRAUC: 0.87 test set AUROC: 0.92 PRAUC: 0.89	training set: 87.5% test set: 84.2%	training set: 89.7% test set: 88.3%	training set: 86.5% test set: 80.0%	training set: 74.5% test set: 81.5%	training set: 95.1% test set: 87.3%
Oxymetry
Author (year)	Features extracted	AUC	Accuracy	Sensitivity	Specificity	PPV	NPV	F1	+LR	-LR	Other performance indexes
Álvarez et al, (2020)	SpO2 mean, variance, skewness, kurtosis, power spectral density airflow mean, variance, skewness, kurtosis, power spectral density SE; MF; WD; MA; mA; PR; SampEn; CTM; LZC; ODI3; ODI4; RDI; Satmin; Satavg; CT90	AHI≥5 SVM-SpO2: 0.95 SVM-AF: 0.93 SVM-SpO2+AF: 0.97 AHI≥15 SVM-SpO2: 0.92 SVM-AF: 0.91 SVM-SpO2+AF: 0.96 AHI≥30 SVM-SpO2: 0.98 SVM-AF: 0.90 SVM-SpO2+AF: 0.98	AHI≥5 SVM-SpO2: 92.7% SVM-AF: 95.8% SVM-SpO2+AF: 94.8% AHI≥15 SVM-SpO2: 87.5% SVM-AF: 85.4% SVM-SpO2+AF: 90.6% AHI≥30 SVM-SpO2: 92.7% SVM-AF: 78.1% SVM-SpO2+AF: 95.8%	AHI≥5 SVM-SpO2: 97.8% SVM-AF: 97.8% SVM-SpO2+AF: 95.6% AHI≥15 SVM-SpO2: 97.3% SVM-AF: 90.5% SVM-SpO2+AF: 96.0% AHI≥30 SVM-SpO2: 89.4% SVM-AF: 68.1% SVM-SpO2+AF: 93.6%	AHI≥5 SVM-SpO2: 16.7% SVM-AF: 66.7% SVM-SpO2+AF: 83.3% AHI≥15 SVM-SpO2: 54.6% SVM-AF: 68.2% SVM-SpO2+AF: 72.7% AHI≥30 SVM-SpO2: 95.9% SVM-AF: 87.8% SVM-SpO2+AF: 98.0%	AHI≥5 SVM-SpO2: 94.6% SVM-AF: 97.8% SVM-SpO2+AF: 98.9% AHI≥15 SVM-SpO2: 87.8% SVM-AF: 90.5% SVM-SpO2+AF: 92.2% AHI≥30 SVM-SpO2: 95.5% SVM-AF: 84.2% SVM-SpO2+AF: 97.8%	AHI≥5 SVM-SpO2: 33.3% SVM-AF:66.7% SVM-SpO2+AF: 55.6% AHI≥15 SVM-SpO2: 85.7% SVM-AF: 68.2% SVM-SpO2+AF: 84.2% AHI≥30 SVM-SpO2: 90.4% SVM-AF: 74.1% SVM-SpO2+AF: 94.1%		AHI≥5 SVM-SpO2: 1.17 SVM-AF: 2.93 SVM-SpO2+AF: 5.73 AHI≥15 SVM-SpO2: 2.14 SVM-AF: 2.85 SVM-SpO2+AF: 3.52 AHI≥30 SVM-SpO2: 21.89 SVM-AF: 5.56 SVM-SpO2+AF: 45.9	AHI≥5 SVM-SpO2: 0.13 SVM-AF: 0.03 SVM-SpO2+AF: 0.05 AHI≥15 SVM-SpO2: 0.05 SVM-AF:0.14 SVM-SpO2+AF: 0.06 AHI≥30 SVM-SpO2: 0.11 SVM-AF: 0.36 SVM-SpO2+AF: 0.07
Hang et al., (2015)	ODI features: ODI2T; ODI3 (ODI3T); ODI4T; ODI4A, where T and A are two different baselines. A: mean of all-night oxygen T: the mean of the top 20% of oxyhemoglobin saturation values over the 1 min preceding the scanned oxyhemoglobin value	AUROC AHI≥15: 0.92; AHI≥30: 0.95-0.96	AHI≥15: 0.87; AHI≥30: 0.90-0.91	AHI≥15: 088-0.89; AHI≥30: 0.89-0.90	AHI≥15: 0.86-0.87; AHI≥30: 0.91-0.93
Levy et al., (2023)	Sex and age ML model 1: ODI (3%) ML model 2: SpO2 (general statistics, complexity, desaturations, hypoxic burden) OxiNet: total sleep time >4 h, padded to 7 h if recordings' duration ranged between 4-7 h							ODI: SHHS1: 0.69; SHHS2: 0.69; UHV: 0.61; CFS: 0.56; MROS: 0.52; MESA: 0.60 OBM: SHHS1: 0.74; SHHS2: 0.74; UHV: 0.67; CFS: 0.60; MROS: 0.65; MESA: 0.65; OxiNet: SHHS1: 0.84; SHHS2: 0.83; UHV: 0.77; CFS: 0.78; MROS: 0.80; MESA: 0.75			ICC ODI: SHHS1: 0.89; SHHS2: 0.89; UHV: 0.75; CFS: 0.70; MROS: 0.70; MESA: 0.75 OBM: SHHS1: 0.93; SHHS2: 0.93; UHV: 0.86; CFS: 0.75; MROS: 0.81; MESA: 0.75; OxiNet: SHHS1: 0.96; SHHS2: 0.95; UHV: 0.92; CFS: 0.92; MROS: 0.92, MESA: 0.94
Nikkonen et al., (2019)	Airflow; respiratory effort; body position; blood oxygen saturation (divided into 10-minute epochs with 98% overal and downsampled with a frequency of 4-0.5 Hz); AHI; ODI		ANN- AHI: 90.9%; ANN- ODI: 94.4%;								Median absolute error ANN-AHI: 0.78; ANN-ODI: 0.68 Misclassified patients ANN-AHI:18; ANN-ODI: 11 most patients were close to threshold values
Talukder et al., (2024)	Age; sex; weight; blood oxygen saturation; heart rate and respiratory rate	AUROC AHI≥15: 0.64-0.72	AHI≥15: 59.9-76.7%	AHI≥15: 66.7-71.8%	AHI≥15: 56.7-78.8%			AHI≥15: 0.64-0.67
Other signals
Author (year)	Features extracted	AUC	Accuracy	Sensitivity	Specificity	PPV	NPV	F1	+LR	-LR
Kang et al., (2023)	eight features extracted from low delta (0-5-2 Hz); delta (1-4 Hz), theta (4-8 Hz); alpha (8-12 Hz); sigma (12-15 Hz); beta (15-30 Hz) bands for each channel (F3; F4; C3; C4; O1; O2)		Sleep staging: kNN: 67%; SVM: 72%; MLP: 73% OSA screening: kNN: 67%; SVM: 69%; MLP: 74%
Lim et al., (2019)	Airflow signals acquired during negative pressure (NP) application were used directly, without any signal conditioning. Feature extraction was performed using a sliding window of 200 data points (4 seconds) with a 50° overlap. Features were then normalized by their maximum value for each subject. The following features were computed from each window: Peak-to-peak amplitude (difference between max…	LR Mouth NP: -5 cmH2O AHI>5: 0.38; AHI>10: 0.28; AHI>15: 0.56; AHI>20: 0.65 Mouth NP: -10 cmH2O AHI>5: 0.15; AHI>10: 0.43; AHI>15: 0.40; AHI>20: 0.28 Nose NP: -5 cmH2O AHI>5: 0.37; AHI>10: 0.36; AHI>15: 0.35; AHI>20: 0.27 Mouth NP: -10 cmH2O AHI>5: 0.39; AHI>10: 0.46; AHI>15: 0.55; AHI>20: 0.40 SVM Mouth NP: -5 cmH2O AHI>5: 0.34; AHI>10: 0.45; AHI>15: 0.52; AHI>20: 0.63 Mouth NP: -10 cmH2O AHI>5:…
Mencar et al., (2020)	sex; age; BMI; heart disease; diabetes; FVC%; FEV1; FEV1/FVC; ESS; smoke status; falling asleep at the wheel; Mallampati score; choking; PaCO2; tiredness in the morning; hypertension; PaO2; reported apneas; snore status	SVM 8-features: 0.65; SVM 3-features: 0.62; RF 5-features: 0.64	SVM 8-features: 44.7%; SVM 3-features: 44.7%; RF 5-features: 44.1%	SVM 8-features: 44.7%; SVM 3-features: 44.7%; RF 5-features: 44.1%				SVM 8-features: 0.40; SVM 3-features: 0.42; RF 5-features: 0.44		SVM 8-features: 0.40; SVM 3-features: 0.42; RF 5-features: 0.44
Mosquera-Lopez et al., (2019)	The Fast Fourier Transform (FFT) was used to calculate the power spectral density of the Raw pressure signals		0.829	88.9%;	0.765	0.8	0.867
Shafiee et al., (2014)	Energy-related features 1. ROI Energy; 2. ROI Peak: maximum absolute value of the burst; 3. High Energy Start Time: for each 64-sample sub-segment of each burst is calculated and the starting time for the sub-segment with the highest energy is picked as a feature; 4. Rectified Burst Mean Crossing Rate (MCR); 5. Envelope MCR. Spectrum-related features 6. Spectral peak: maximum intensity of the Fas…		Patient 1 SVM: 67.0%; SVM+ One Second Labeling: 69.7%; SVM+ One Second Labeling+ refined Finite State Machine temporary labels: 69.9%; Patient 2 SVM: 68.3%; SVM+ One Second Labeling: 72.7%; SVM+ One Second Labeling+ refined Finite State Machine temporary labels: 72.9%; Patient 3 SVM: 74.2%; SVM+ One Second Labeling: 78.0%; SVM+ One Second Labeling+ refined Finite State Machine temporary labels: 7…	Patient 1 SVM: 69.9%; SVM+ One Second Labeling: 75.2%; SVM+ One Second Labeling+ refined Finite State Machine temporary labels: 79.1%; Patient 2 SVM: 68.6%; SVM+ One Second Labeling: 75.9%; SVM+ One Second Labeling+ refined Finite State Machine temporary labels: 81.9%; Patient 3 SVM: 70.1%; SVM+ One Second Labeling: 77.1%; SVM+ One Second Labeling+ refined Finite State Machine temporary labels: 7…	Patient 1 SVM: 63.0%; SVM+ One Second Labeling: 62.4%; SVM+ One Second Labeling+ refined Finite State Machine temporary labels: 57.6%; Patient 2 SVM: 68.0%; SVM+ One Second Labeling: 68.8%; SVM+ One Second Labeling+ refined Finite State Machine temporary labels: 62.1%; Patient 3 SVM: 78.1%; SVM+ One Second Labeling: 78.9%; SVM+ One Second Labeling+ refined Finite State Machine temporary labels: 7…
